# Supplementary material for: Cytomegalovirus reactivation under pre-emptive therapy following allogeneic hematopoietic stem cell transplant: Pattern, survival, and risk factors in the Republic of Korea
Source: PLoS One. 2023 Sep 13;18(9):e0291268. doi: 10.1371/journal.pone.0291268 (PMC10499250; doi:10.1371/journal.pone.0291268)
Supplement: S1 Dataset — (XLSX) [file pone.0291268.s002.xlsx]

## Sheet: Sheet1
No.	Sex	Arrhythmia_Atrial ﬁbrillation or ﬂutter, sick sinus syndrome, or ventricular arrhythmias	Cardiac_Coronary artery disease,§ congestive heart failure, myocardial infarction, or EF 50%	Inﬂammatory bowel disease_Crohn disease or ulcerative colitis	Diabetes_Requiring treatment with insulin or oral hypoglycemics but not diet alone DM있지만 투약안한건 포함안함	Cerebrovascular disease_Transient ischemic attack or cerebrovascular accident	Depression	Chronic hepatitis	BMI ≥35 kg/m2	Infection	2Rheumatologic_SLE, RA, polymyositis, mixed CTD, or polymyalgia rheumatica	2Peptic ulcer Requiring treatment	2 creatinine >2 mg/dL, on dialysis, or prior renal transplantation	2 pulmonary_DLco and/or FEV1 66%-80% or dyspnea on slight activity	3Prior solid tumor_Treated at any time point in the patient’s past history, excluding nonmelanoma skin cancer	3Heart valve disease_Except mitral valve prolapse	3Severe pulmonary_DLco and/or FEV1 65% or dyspnea at rest or requiring oxygen	3Moderate/severe hepatic_Liver cirrhosis	HCT-CI	Age at Transplant	Diagnosis	Donor type	CMVstatus	Conditioning regimen	ATG use	ATG dose	Immunosuppressant	Relapse after transplant	CMV preemptive treatment	Acute GVHD	Chronic GVHD	Survival
1	M	0	0	0	0	0	0	0	0	0	0	0	0	0	0	0	0	0	0	48	MDS	1	1	2	2	2	1	2	1	1	1	2
2	M	0	0	0	0	0	0	0	0	0	0	0	0	0	0	0	0	0	0	59	MM	3	1	2	2	2	1	2	2	1	1	2
3	M	0	0	0	0	0	0	0	0	0	0	0	0	0	0	0	0	0	0	33	MDS	1	1	2	2	1	2	1	1	1	1	1
4	M	0	0	0	0	0	0	1	0	0	0	0	0	0	0	0	0	0	1	49	AML	1	2	3	1	0	1	1	1	1	1	2
5	F	0	0	0	0	0	0	0	0	0	0	0	0	0	0	0	0	0	0	26	ALL-B	1	2	3	1	0	1	2	1	1	2	2
6	M	0	0	0	0	0	0	0	0	0	0	0	0	0	0	0	0	0	0	46	MDS	1	4	2	2	1	1	2	1	1	1	2
7	M	0	0	0	0	0	0	0	0	0	0	0	0	0	0	0	0	0	0	54	AML	1	4	2	2	1	1	2	2	1	1	2
8	F	0	0	0	0	0	0	0	0	0	0	0	0	0	0	0	0	0	0	60	AML	1	1	3	1	0	1	1	2	1	1	2
9	F	0	0	0	0	0	0	0	0	0	0	0	0	0	0	0	0	0	0	35	AML M5	3	4	2	2	2	1	2	1	1	2	2
10	M	0	0	0	0	0	0	1	0	0	0	0	0	0	0	0	0	0	1	48	MDS	1	4	2	2	1	1	2	1	1	1	1
11	F	0	0	0	0	0	0	0	0	0	0	0	0	0	0	0	0	0	0	49	AML	1	4	3	1	0	1	1	2	2	1	2
12	M	0	0	0	1	0	0	1	0	0	0	0	0	0	0	0	0	0	2	40	AML	1	3	3	1	0	1	1	1	2	1	1
13	M	0	0	0	0	0	0	0	0	0	0	0	0	0	0	0	0	0	0	56	MM	1	3	2	2	1	1	2	2	1	1	2
14	M	0	0	0	0	0	0	0	0	1	0	0	0	0	0	0	0	0	1	16	ALL-T	3	2	3	1	0	2	1	1	2	1	1
15	M	0	0	0	0	0	0	0	0	1	0	0	0	0	0	0	0	0	1	57	AML	1	1	2	2	1	2	2	2	2	1	2
16	M	0	0	0	1	0	0	1	0	0	0	0	0	0	0	0	0	0	2	44	MDS	1	2	2	1	0	1	1	1	1	2	2
17	M	0	0	0	0	0	0	0	0	0	0	0	0	0	0	0	0	0	0	41	AML	1	4	2	2	1	1	1	2	1	1	1
18	M	0	0	0	0	0	0	0	0	1	0	0	0	0	0	0	0	0	1	32	SAA	1	1	1	2	2	2	1	2	2	2	1
19	F	0	0	0	0	0	0	0	0	1	0	0	0	0	0	0	0	0	1	21	AML M1	1	4	3	2	1	1	2	1	1	1	2
20	F	0	0	0	0	0	0	1	0	0	0	0	0	0	0	0	0	0	1	49	AML	1	4	2	1	0	1	1	1	1	1	1
21	F	0	0	0	0	0	0	0	0	1	0	2	0	0	0	0	0	0	3	16	AML	1	1	3	1	0	2	2	1	2	1	1
22	F	0	0	0	0	0	0	0	0	0	0	0	0	0	0	0	0	0	0	26	AML	1	1	3	1	0	1	1	1	1	2	1
23	M	0	0	0	0	0	0	0	0	0	0	0	0	0	0	0	0	0	0	62	MM	1	4	2	1	0	1	1	1	2	2	2
24	M	0	0	0	0	0	0	1	0	0	0	0	0	0	0	0	0	0	1	28	AML	1	4	3	1	0	1	1	1	2	2	1
25	M	0	0	0	0	0	0	0	0	0	0	0	0	0	0	0	0	0	0	51	AML	1	3	3	1	0	1	1	1	2	1	1
26	M	0	0	0	0	0	0	0	0	0	0	0	0	0	0	0	0	0	0	45	MDS	1	4	2	2	1	1	2	1	1	1	1
27	F	0	0	0	0	0	0	0	0	1	0	0	0	0	0	0	0	0	1	52	ALL	1	1	2	2	1	2	2	2	1	1	2
28	M	0	0	0	1	0	0	0	0	1	0	0	0	0	0	0	0	0	2	56	AML	1	4	2	2	1	1	2	1	1	1	1
29	M	0	0	0	1	0	0	0	0	0	0	0	0	0	0	0	0	0	1	64	AML	3	4	2	2	2	1	1	1	2	1	1
30	F	0	0	0	0	0	0	0	0	0	0	0	0	0	0	0	0	0	0	64	AML	1	4	2	2	1	1	1	1	1	1	1
31	F	0	0	0	0	0	0	0	0	0	0	0	0	0	0	0	0	0	0	22	HL	1	1	2	1	0	1	1	1	1	1	1
32	M	0	0	0	0	0	0	0	0	0	0	0	0	0	3	0	0	0	3	30	ALL-B	1	2	3	1	0	2	2	1	2	1	2
33	F	0	0	0	0	0	0	0	0	0	0	0	0	0	0	0	0	0	0	58	MDS	1	4	2	2	1	1	2	1	1	1	2
34	F	0	0	0	0	0	0	0	0	1	0	0	0	0	0	0	0	0	1	51	MDS	1	1	2	2	1	2	1	1	2	1	2
35	M	0	0	0	0	0	0	0	0	1	0	0	0	0	0	0	0	0	1	22	ALCL	1	1	3	2	1	2	1	2	1	1	1
36	F	0	0	0	0	0	1	0	0	1	0	0	0	0	3	0	0	0	5	61	ALL	1	1	2	2	1	2	2	1	1	1	1
37	M	0	0	0	0	0	0	0	0	0	0	0	0	0	0	0	0	3	3	42	AML	1	1	3	1	0	1	1	2	2	1	1
38	M	0	0	0	0	0	0	0	0	1	0	0	0	0	3	0	0	0	4	37	AML	1	4	2	2	1	1	1	1	1	2	1
39	F	0	0	0	0	0	0	0	0	0	0	0	0	0	3	0	0	0	3	45	AML	1	4	2	2	2	1	1	1	1	1	1
40	M	0	0	0	1	0	1	0	0	1	0	0	0	0	0	0	0	0	3	47	MDS	1	1	2	2	1	2	2	1	2	1	2
41	M	0	0	0	1	0	0	0	0	0	0	0	0	0	0	0	0	0	1	54	ALL	1	4	3	1	0	1	1	1	1	1	2
42	M	0	0	0	1	0	0	0	0	0	0	0	0	0	0	0	0	0	1	59	AML	1	1	2	2	3	2	1	2	1	1	2
43	M	0	0	0	0	0	0	0	0	1	0	0	0	0	0	0	0	0	1	38	AML	1	4	3	2	1	1	2	1	1	1	2
44	M	0	0	0	1	0	1	0	0	0	0	0	0	0	0	0	0	0	2	48	ALL	1	4	3	1	0	1	1	1	2	2	2
45	M	0	0	0	1	0	0	0	0	0	0	0	0	0	0	0	0	0	1	55	ALL	1	4	2	2	1	1	2	1	1	1	2
46	F	0	0	0	0	0	0	1	0	0	0	0	0	0	0	0	0	0	1	55	ALL	3	4	2	2	2	1	1	2	1	1	2
47	F	0	0	0	0	0	0	0	0	0	0	0	0	0	0	0	0	0	0	28	AML	3	4	2	2	3	1	1	2	2	1	2
48	M	0	0	0	0	0	0	1	0	0	0	0	0	0	0	0	0	0	1	42	MDS	1	4	2	1	0	1	2	1	1	2	2
49	F	1	0	0	1	0	0	0	0	0	0	0	0	0	0	0	0	0	2	54	AML	1	4	2	1	0	1	1	1	1	1	1
50	M	0	0	0	0	0	0	0	0	0	0	0	0	0	0	0	0	0	0	51	AML	3	4	2	2	2	1	2	1	2	1	2
51	M	0	0	0	0	0	0	0	0	0	0	0	0	0	0	0	0	0	0	20	AML	1	3	3	1	0	1	2	1	1	1	2
52	F	1	0	0	0	0	0	0	0	1	0	0	0	0	0	0	0	0	2	50	ALL	1	1	2	2	1	2	1	1	1	1	1
53	F	0	0	0	0	0	0	0	0	0	0	0	0	0	0	0	0	0	0	47	AML	1	1	3	1	0	2	1	1	2	1	2
54	F	0	0	0	0	0	0	0	0	0	0	0	0	0	0	0	0	0	0	48	ALL	1	4	3	1	0	1	1	1	1	1	2
55	F	0	0	0	0	0	0	0	0	1	0	0	0	0	0	0	0	0	1	60	AML	1	1	2	2	1	1	1	1	1	1	1
56	F	0	0	0	0	0	0	0	0	0	0	0	0	0	3	0	0	0	4	56	AML	1	4	2	2	1	1	2	1	1	1	2
57	F	0	0	0	1	0	0	0	0	0	0	0	0	0	0	0	0	0	1	47	SAA	3	4	1	2	2	1	1	1	1	1	2
58	M	0	0	0	0	0	0	0	0	0	0	0	0	0	0	0	0	0	0	23	AML	3	4	2	2	2	1	2	1	1	2	1
59	M	0	0	0	0	0	0	0	0	0	0	0	0	0	0	0	0	0	0	23	ALL	2	2	2	2	3	2	1	2	1	1	2
60	F	0	0	0	0	0	0	0	0	0	0	0	0	0	0	0	0	0	0	55	AML	2	1	2	2	2	2	2	1	2	1	2
61	M	0	0	0	0	0	1	0	0	0	0	0	0	0	0	0	0	0	1	62	MDS	1	4	2	2	1	1	1	2	1	1	1
62	F	0	0	0	0	0	0	0	0	0	0	0	0	0	0	0	0	0	0	44	AML	1	1	2	2	1	1	1	1	2	2	1
63	M	0	0	0	0	0	0	0	0	0	0	0	0	0	3	0	0	0	3	53	AML	1	1	3	1	0	1	1	1	1	1	1
64	F	0	0	0	0	0	0	1	0	0	0	0	0	0	0	0	0	0	1	50	ALL	1	4	2	2	1	1	1	1	1	1	1
65	F	0	0	0	0	0	0	0	0	0	0	0	0	0	0	0	0	0	0	52	AML	1	4	2	1	0	1	1	1	2	1	1
66	F	0	0	0	0	0	0	0	0	0	0	0	0	0	0	0	0	3	3	44	MDS	1	1	2	1	0	1	1	1	2	1	1
67	F	0	1	0	0	0	0	0	0	1	0	0	0	0	0	0	0	0	2	55	ALL	1	1	2	2	1	2	2	2	1	1	2
68	F	0	0	0	0	0	0	0	0	1	0	0	0	0	0	0	0	0	1	26	ALL	1	1	3	2	1	2	2	1	2	1	1
69	F	0	0	0	0	0	0	0	0	0	0	0	0	0	0	0	0	0	0	52	SAA	1	3	1	2	1	1	1	1	1	1	1
70	M	0	0	0	0	0	0	0	0	0	0	2	0	0	0	0	0	0	2	45	AML	1	3	3	1	0	1	1	1	1	2	2
71	M	0	0	0	0	0	0	0	0	1	0	0	0	0	0	0	0	0	1	29	ALL	1	1	3	2	1	2	2	1	1	1	2
72	M	0	0	0	0	0	0	0	0	0	0	0	0	0	0	0	0	0	0	20	ALL	1	4	3	2	1	1	2	2	2	1	2
73	M	0	0	0	0	0	1	0	0	0	0	0	0	0	0	0	0	0	1	23	AML	3	4	2	2	3	1	1	2	2	1	2
74	M	0	0	0	0	0	0	0	0	0	0	0	0	0	0	0	0	0	0	39	AML	1	4	3	2	1	1	2	2	1	1	2
75	M	0	0	0	0	0	0	0	0	1	0	0	0	0	0	0	0	0	1	19	ALL	1	4	3	2	1	1	1	1	2	1	1
76	M	0	0	0	0	0	0	0	0	1	0	0	0	0	0	0	0	0	1	31	ALL	1	4	3	2	1	1	2	1	1	2	2
77	F	0	0	0	0	0	0	0	0	0	0	0	0	0	0	0	0	0	0	44	AML	1	4	3	1	0	1	1	1	1	1	1
78	F	0	0	0	0	0	0	0	0	1	0	0	0	0	3	0	0	0	4	44	AML	2	1	2	2	2	2	1	2	1	1	1
79	M	0	0	0	0	0	0	1	0	1	0	0	0	0	3	0	0	0	5	52	MDS	1	1	2	2	1	2	1	1	1	1	1
80	F	0	0	0	0	0	0	1	0	0	0	0	0	0	0	0	0	0	1	46	AML	1	1	3	1	0	2	1	1	2	2	1
81	M	0	0	0	0	0	0	0	0	0	0	0	0	0	0	0	0	0	0	47	SAA	1	3	1	2	1	1	1	1	1	1	1
82	F	0	0	0	0	0	0	0	0	0	0	0	0	0	0	0	0	0	0	37	ALL	1	4	3	1	0	1	1	2	2	2	1
83	M	0	0	0	0	0	0	0	0	0	0	0	0	0	0	0	0	0	0	28	ALL	3	4	2	2	2	1	2	1	2	1	2
84	M	0	0	0	0	0	0	0	0	0	0	0	0	0	0	0	0	0	0	53	MDS	1	4	2	1	0	1	1	1	2	1	1
85	M	0	0	0	0	0	0	0	0	0	0	0	0	0	0	0	0	0	0	48	ALL	1	4	3	1	0	1	1	2	2	1	2
86	F	0	0	0	0	0	0	0	0	0	0	0	0	0	0	0	0	0	0	34	SAA	1	4	1	2	2	1	2	2	2	2	1
87	F	0	0	0	0	0	0	0	0	0	0	0	0	0	0	0	0	0	0	59	ALL	3	4	2	2	2	1	2	2	1	2	1
88	M	0	0	0	0	0	0	0	0	0	0	0	0	0	0	0	0	0	0	60	AML	3	4	2	2	2	1	1	2	2	2	1
89	M	0	0	0	0	0	0	0	0	0	0	0	2	0	0	0	0	0	2	32	AML	1	4	3	1	0	1	1	2	2	2	2
90	F	0	0	0	0	0	0	1	0	0	0	0	0	0	0	0	0	0	1	52	AML	1	1	3	1	0	2	1	2	2	1	1
91	M	0	0	0	0	0	0	0	0	0	0	0	0	0	0	0	0	0	0	51	AML	1	4	2	2	1	1	2	1	1	1	2
92	M	0	0	0	0	0	0	0	0	0	0	0	0	0	0	0	0	0	0	56	AML	1	1	2	2	1	2	2	2	1	1	2
93	F	0	0	0	1	0	0	1	0	0	0	0	0	0	0	0	0	0	2	49	ALL	1	4	2	2	1	1	2	1	1	1	2
94	M	0	0	0	0	0	0	0	1	1	0	0	0	0	0	0	0	0	2	26	ALL	3	1	2	2	2	2	2	1	1	1	2
95	M	0	0	0	0	0	0	0	0	0	0	0	0	0	0	0	0	0	0	55	ALL	1	4	2	2	1	1	2	1	1	1	2
96	F	0	0	0	1	0	0	0	0	1	0	0	0	0	0	0	0	0	2	55	AML	1	1	2	2	1	2	2	1	1	1	2
97	F	0	0	0	0	0	0	0	0	0	0	0	0	0	0	0	0	0	0	21	ALCL	3	1	3	2	2	1	2	1	1	1	1
98	M	0	0	0	0	0	0	1	0	0	0	0	0	0	0	0	0	0	1	52	AML	1	4	2	2	1	1	1	1	1	2	1
99	M	0	0	0	0	0	0	0	0	0	0	0	0	0	0	0	0	0	0	16	AML	1	1	3	1	0	1	1	1	2	2	1
100	M	0	0	0	0	0	0	0	0	0	0	0	0	0	0	0	0	0	0	43	AML	1	4	3	1	0	1	1	1	2	2	2
101	F	0	1	0	0	0	0	0	0	0	0	0	0	0	0	0	0	0	1	35	ALL	1	1	3	1	0	1	1	1	2	1	2
102	M	0	0	0	0	0	0	1	0	0	0	0	0	0	3	0	0	0	4	43	AML	1	1	2	2	1	2	1	1	1	1	1
103	F	0	0	0	0	0	0	0	0	1	0	0	0	0	0	0	0	0	1	38	MDS	3	4	2	2	2	1	1	1	2	1	2
104	F	0	0	0	0	0	0	1	0	0	0	0	0	0	0	0	0	0	1	20	AML	1	1	3	2	1	2	1	2	2	1	2
105	M	0	0	0	1	0	0	0	0	1	0	0	0	0	0	0	0	0	2	45	AML	1	4	3	1	0	1	1	2	2	1	1
106	F	0	0	0	0	0	0	0	0	0	0	0	0	0	0	0	0	0	0	32	ALL	1	4	3	1	0	1	2	2	2	2	2
107	F	0	0	0	0	0	0	1	0	1	0	0	0	0	0	0	0	0	2	54	AML	1	1	2	2	1	2	2	1	1	1	1
108	M	0	0	0	0	0	1	0	0	0	0	0	0	0	0	0	0	0	1	55	AML	1	4	2	2	2	1	1	2	1	1	1
109	M	0	0	0	0	0	0	0	0	1	0	0	0	0	0	0	0	0	1	37	ALL	3	4	2	2	2	1	1	2	1	1	1
110	M	0	0	0	0	0	0	0	0	0	0	0	0	0	0	0	0	0	0	59	RAEB	1	4	2	2	2	1	1	2	2	1	1
111	M	0	0	0	0	0	0	0	0	0	0	0	0	0	0	0	0	0	0	50	AML	1	1	2	2	2	2	2	1	1	1	2
112	M	0	1	0	0	0	0	0	0	1	0	0	0	0	3	0	0	0	5	26	granulocytic sarcoma	1	4	2	2	1	1	1	2	1	1	1
113	M	0	0	0	0	0	0	0	0	0	0	2	0	0	0	0	0	0	2	61	AML	1	2	2	2	2	2	2	1	1	1	2
114	F	0	0	0	0	0	0	0	0	1	0	0	0	0	0	0	0	0	1	47	AML	3	3	2	2	2	1	2	1	1	1	2
115	M	0	0	0	0	0	0	1	0	0	0	0	0	0	0	0	0	0	1	33	AML	3	3	2	2	2	1	1	2	1	1	1
116	F	0	0	0	0	0	0	1	0	1	2	2	0	0	0	0	0	0	6	54	MDS	1	4	2	2	2	2	1	2	2	2	1
117	M	0	0	0	0	0	0	1	0	1	0	0	0	0	0	0	0	0	2	60	AML	1	1	3	1	0	1	2	1	1	1	2
118	M	0	0	0	0	0	1	0	0	0	0	2	0	0	0	0	0	0	3	49	AML	1	1	3	1	0	1	1	2	2	1	2
119	M	0	0	0	0	0	0	0	0	0	0	0	0	0	0	0	0	0	1	44	AML	1	1	3	1	0	1	2	1	1	2	2
120	M	0	0	0	0	0	0	0	0	0	0	0	0	0	0	0	0	0	0	47	ALL	1	4	3	2	1	1	2	2	1	1	1
121	F	0	0	0	0	0	1	0	0	1	0	0	0	0	0	0	0	0	2	22	AML	1	4	2	2	1	1	1	2	1	1	1
122	F	0	0	0	0	0	0	0	0	1	0	0	0	0	0	0	0	0	1	32	AML	2	3	2	2	1	1	1	1	2	1	1
123	M	0	1	0	0	0	0	1	0	1	0	0	0	0	0	0	0	0	3	55	MDS	1	1	2	2	2	2	1	2	1	1	1
124	F	0	0	0	0	0	0	0	0	1	0	0	0	0	0	0	0	0	1	43	ALL	1	4	3	2	1	1	1	1	1	2	1
125	M	0	0	0	1	0	0	1	0	1	0	0	0	0	0	0	0	0	3	62	AML	3	4	3	2	2	1	1	2	2	1	2
126	M	0	0	0	1	0	0	0	0	1	0	0	0	0	0	0	0	0	2	58	CML	1	1	2	2	2	2	1	1	1	1	1
127	F	0	0	0	0	0	0	1	0	0	0	0	0	0	0	0	0	0	1	23	AA	1	4	1	2	3	1	1	1	1	1	1
128	F	0	0	0	0	0	0	0	0	0	0	0	0	0	0	0	0	0	0	20	ALL	1	1	2	2	2	1	2	1	1	1	2
129	M	0	0	0	0	0	1	0	0	0	0	0	0	0	0	0	0	0	1	65	AML	3	4	2	2	2	1	1	2	1	1	1
130	M	0	0	0	0	0	0	1	0	1	0	0	0	0	0	0	0	0	2	20	AML	3	3	2	2	2	1	1	2	1	1	1
131	M	0	0	0	1	0	0	1	0	0	0	0	0	0	0	0	0	0	2	31	ALL	2	2	2	2	2	2	1	2	1	1	1
132	M	0	0	0	0	0	0	0	0	1	0	0	0	0	0	0	0	0	1	30	AA	2	2	1	2	3	2	1	1	1	1	1
133	F	0	0	0	0	0	0	0	0	1	0	0	0	0	0	0	0	0	1	60	MDS	1	4	2	2	1	1	2	2	1	2	2
134	M	0	0	0	0	0	0	1	0	1	0	0	0	0	0	0	0	0	3	39	MDS	3	4	2	2	2	1	1	2	2	1	2
135	M	0	1	0	0	0	0	1	0	1	0	2	0	0	0	0	0	0	5	55	MDS	3	4	2	2	2	1	1	2	1	2	1
136	F	0	0	0	0	0	0	0	0	0	0	0	0	0	0	0	0	0	0	34	AML	1	3	2	1	0	1	1	2	2	2	1
137	F	0	0	0	1	0	0	0	0	1	0	2	0	0	0	0	0	0	4	52	AML	1	3	2	2	2	1	2	2	1	2	2
138	F	0	0	0	0	0	1	1	0	1	0	0	0	0	0	0	0	0	3	50	AMML	1	1	2	2	2	1	1	1	1	1	1
139	F	0	0	0	0	0	0	0	0	1	0	2	0	0	0	0	0	0	3	56	MDS	1	1	2	2	2	2	1	2	1	1	1
140	M	0	1	0	1	0	0	0	0	1	0	0	0	0	0	0	0	0	3	49	diffuse large B-cell lymphoma	1	3	3	2	2	1	1	1	1	1	2
141	F	0	0	0	0	0	0	1	0	1	0	0	0	0	0	0	0	0	2	40	ALL	1	1	3	2	1	2	2	2	1	1	1
142	M	0	0	0	0	0	0	0	0	1	0	0	0	0	0	0	0	0	1	33	MDS	3	4	2	2	2	1	1	2	2	1	1
143	F	0	0	0	0	0	0	1	0	1	0	0	0	0	0	0	0	0	2	45	AML	1	3	3	2	2	1	2	2	1	1	2
144	M	0	1	0	0	0	0	1	0	1	0	0	0	0	0	0	0	0	3	48	AML	1	4	3	2	2	2	1	1	1	1	2
145	F	0	0	0	0	0	0	0	0	1	0	0	0	0	0	0	0	0	1	25	AA	1	1	1	2	3	2	2	2	1	1	2
146	M	0	0	0	0	0	0	1	0	0	0	0	0	0	0	0	0	0	1	21	MDS	1	4	2	1	0	1	1	1	2	1	1
147	F	0	0	0	0	0	0	0	0	0	0	2	0	0	0	0	0	0	2	55	AML	2	3	3	1	0	1	1	2	1	1	1
148	M	0	0	0	1	0	0	0	0	0	0	0	0	0	0	0	0	0	1	42	AML	1	4	3	1	0	1	2	1	1	2	2
149	F	0	0	0	1	0	0	0	0	0	0	0	0	0	0	0	0	0	1	57	AML	1	3	2	2	2	1	2	2	1	1	2
150	F	0	0	0	1	0	1	0	0	0	0	0	0	0	0	0	0	0	2	48	ALL	1	4	2	2	2	1	2	1	2	1	1
151	M	0	0	0	1	0	1	0	0	0	0	0	0	0	0	0	0	0	2	56	AML	3	1	2	2	2	1	1	2	1	1	2
152	M	1	0	0	0	0	0	1	0	1	0	0	0	0	0	0	0	0	3	51	AML	1	1	3	2	2	1	2	1	1	1	2
153	F	0	0	0	1	0	0	0	0	1	0	0	0	0	0	0	0	0	2	50	aCML	1	4	3	2	2	1	1	1	1	1	1
154	F	0	0	0	0	0	0	0	0	0	0	0	0	0	0	0	0	0	0	54	ALL	3	4	2	2	2	2	2	2	1	1	1
155	M	0	0	0	0	0	1	0	0	0	0	0	0	0	0	0	0	0	1	47	ALL, Ph+	1	4	2	2	1	2	2	1	1	1	2
156	M	0	0	0	0	0	0	1	0	0	0	0	0	0	0	0	0	0	1	41	AML	1	4	3	2	1	2	1	2	1	1	1
157	M	0	0	0	0	0	0	0	0	0	0	0	0	0	0	0	0	0	0	32	ALL	1	1	3	2	2	2	2	1	2	1	2
158	F	0	0	0	0	0	0	0	0	0	0	0	0	0	0	0	0	0	0	45	AA	1	1	3	1	0	1	1	1	1	1	2
159	F	0	0	0	0	0	0	0	0	0	0	0	0	0	0	0	0	0	0	56	MM	1	3	2	2	1	2	2	2	1	1	1
160	F	0	0	0	0	0	0	0	0	0	0	0	0	0	0	0	0	0	0	45	AML	1	3	2	2	1	2	1	1	1	1	1
161	M	0	0	0	0	0	0	0	0	1	0	0	0	0	0	0	0	0	1	35	MDS	1	1	3	2	2	2	1	2	1	2	1
162	M	0	0	0	1	0	0	0	0	0	0	0	0	0	0	0	0	0	1	55	AML	1	3	2	1	0	1	1	1	1	2	1
163	F	0	0	0	0	0	0	0	0	0	0	0	0	0	0	0	0	0	0	20	AML	1	1	3	1	0	1	1	1	1	1	1
164	M	1	0	0	1	0	0	0	0	0	0	0	0	0	0	0	0	0	2	49	AML	3	4	2	2	3	1	1	2	1	1	1
165	M	0	0	0	0	0	0	0	0	1	0	0	0	0	0	0	0	0	1	53	AML	3	4	2	2	3	1	1	1	1	2	2
166	F	0	0	0	0	0	0	0	0	0	0	0	0	0	0	0	0	0	0	32	AML	3	1	2	2	3	1	1	1	1	2	2
167	M	0	0	0	1	0	0	0	0	0	0	0	0	2	0	0	0	0	3	47	AML	1	4	3	1	0	1	2	1	1	1	2
168	M	0	0	0	0	0	0	0	0	0	0	0	0	0	0	0	0	3	3	23	AA	1	1	1	2	2	2	1	1	1	1	1
169	M	0	0	0	0	0	0	0	0	1	0	0	0	0	0	0	0	0	0	61	ALL	1	3	2	2	1	2	1	1	1	1	1
170	M	0	0	0	0	0	0	0	0	0	0	0	0	0	0	0	0	0	0	61	MM	1	3	2	1	0	1	1	2	1	2	1
171	M	0	0	0	0	0	0	1	0	1	0	0	0	0	0	0	0	0	2	42	MDS	2	3	2	2	3	2	1	2	2	2	2
172	M	0	0	0	1	0	0	0	0	0	0	0	0	2	0	0	0	0	3	31	AA, PNH	1	4	1	2	2	2	1	2	1	1	1
173	F	0	0	0	0	1	0	0	0	0	0	0	0	0	0	0	0	3	4	56	ALL	1	1	2	2	3	2	2	1	1	1	2
174	F	0	0	0	0	0	0	0	0	1	0	0	0	0	0	0	0	0	1	51	MDS	1	3	2	2	1	2	1	1	1	2	1
175	F	0	0	0	0	0	0	0	0	0	0	0	0	0	0	0	0	0	0	33	AA	1	1	1	2	2	2	1	2	1	1	1
176	F	0	0	0	0	0	0	0	0	0	0	0	0	0	0	0	0	0	0	59	AML	1	3	2	1	0	1	1	1	1	2	1
177	M	0	0	0	0	0	0	0	0	0	0	0	0	0	0	0	0	0	0	28	ALL	3	4	2	2	3	1	1	2	1	1	2
178	M	0	0	0	0	0	0	1	0	0	0	0	0	0	3	0	0	3	7	46	AML	1	4	3	1	0	1	1	2	1	1	1
179	F	0	1	0	0	0	0	0	0	0	0	0	0	0	0	0	0	0	1	37	AML	1	1	3	2	2	1	1	2	2	1	1
180	M	0	0	0	0	0	0	0	0	0	0	0	0	0	0	0	0	0	0	26	ALL	1	3	3	1	0	1	1	1	2	1	2
181	F	0	0	0	0	0	0	0	0	0	0	0	0	0	0	0	0	0	0	16	AML	1	2	2	2	2	2	2	1	2	1	1
182	M	0	0	0	0	0	0	0	0	0	0	0	0	0	0	0	0	0	0	46	MM	1	1	2	1	0	1	2	1	2	1	2
183	F	0	0	0	0	0	0	0	0	0	0	0	0	0	0	0	0	0	0	43	AML	1	3	2	2	1	2	1	1	1	1	1
184	F	0	0	0	0	0	0	0	0	0	0	0	0	0	0	0	0	0	0	50	AML	1	1	3	1	0	1	2	2	1	1	2
185	F	0	0	0	0	0	0	0	0	0	0	0	0	0	0	0	0	0	0	51	NKTCL	1	1	2	2	1	2	2	2	1	1	2
186	M	0	0	0	0	0	0	1	0	0	0	0	0	0	3	0	0	0	4	60	ALL	1	3	2	1	0	1	1	1	1	1	2
187	F	0	0	0	0	0	0	0	0	0	0	0	0	0	0	0	0	0	0	41	AML	3	3	2	2	2	1	1	2	1	1	1
188	F	0	0	0	0	0	0	0	0	0	0	0	0	0	0	0	0	0	0	52	MM	1	4	2	2	1	2	2	2	1	2	1
189	F	0	0	0	0	0	0	1	0	0	0	0	0	0	0	0	0	0	1	55	AML	1	4	3	1	0	1	1	1	1	1	1
190	M	0	0	0	0	0	0	0	0	0	0	0	0	0	0	0	0	0	0	49	AML	1	1	3	2	2	1	1	1	2	1	1
191	F	0	0	0	0	0	0	0	0	0	0	0	0	0	0	0	0	0	0	17	AML	1	2	3	2	2	1	1	1	1	2	1
192	M	0	1	0	1	0	0	0	0	0	0	0	0	0	0	0	0	0	2	62	MDS	1	1	2	2	3	2	1	2	1	1	1
193	F	0	0	0	0	0	0	0	0	1	0	0	0	0	0	0	0	0	1	32	ALL-L	3	3	2	2	2	1	2	2	2	1	1
194	M	0	0	0	0	0	0	0	0	1	0	0	0	0	0	0	0	0	1	37	AML	3	3	2	2	3	1	2	2	1	2	2
195	M	0	0	0	1	0	0	0	0	0	0	0	0	0	3	0	0	0	4	57	AML	1	3	2	1	0	1	1	1	1	1	1
196	M	0	0	0	0	0	0	0	0	0	0	0	0	0	0	0	0	0	0	36	AA	1	3	1	1	0	1	1	1	2	1	1
197	F	0	0	0	0	0	0	0	0	0	0	0	0	0	0	0	0	0	0	45	AML	1	2	2	2	3	1	1	2	1	1	1
198	F	0	0	0	0	0	0	0	0	0	0	0	0	0	0	0	0	0	0	61	MDS	3	4	2	2	1	1	1	1	1	1	2
199	F	0	0	0	0	0	1	0	0	0	0	0	0	0	0	0	0	0	1	29	AML	3	3	2	2	3	1	1	2	1	1	1
200	F	0	0	0	1	0	0	0	0	0	0	0	0	0	0	0	0	0	1	36	ALL	1	4	3	1	0	1	1	2	1	2	1
201	M	0	0	0	1	0	0	0	0	0	0	0	0	0	0	0	0	0	1	60	AML	1	3	2	2	1	2	1	2	1	1	1
202	M	0	0	0	0	0	0	0	0	0	0	0	0	0	0	0	0	0	0	21	AML	1	4	3	1	0	1	1	2	1	1	1
203	M	1	0	0	0	0	0	0	0	0	0	0	0	0	3	0	0	0	4	50	AML	3	4	2	2	3	1	1	2	1	1	1
204	M	0	0	0	0	0	0	0	0	0	0	0	0	0	0	0	0	0	0	16	AA	1	3	1	1	0	1	1	1	1	1	1
205	M	0	0	0	1	0	0	0	0	0	0	0	0	0	0	0	0	0	1	49	ATCL	1	3	2	1	0	1	1	1	1	1	1
206	M	0	0	0	0	0	0	0	0	0	0	0	0	0	0	0	0	0	0	59	AML	1	4	2	1	0	1	1	1	1	1	1
207	M	0	0	0	1	0	0	1	0	1	0	0	0	0	0	0	0	0	3	64	MDS	3	3	2	2	2	1	1	2	1	2	1
208	F	0	0	0	0	0	0	1	0	0	0	0	0	0	0	0	0	0	1	28	ALL	3	3	2	2	3	1	1	2	1	1	1
209	F	0	1	0	0	0	0	0	0	0	0	2	0	0	0	0	0	0	3	49	AML	1	4	3	1	0	1	1	2	2	1	2
210	M	0	0	0	0	0	0	1	0	0	0	0	0	0	0	0	0	0	1	44	AML	1	1	2	1	0	1	2	1	1	1	2
211	M	0	0	0	0	0	0	0	0	0	0	0	0	0	0	0	0	0	0	48	AML	1	4	3	1	0	1	1	2	2	1	1
212	F	0	0	1	0	0	0	1	0	0	0	0	0	0	0	0	0	0	2	23	AA	1	4	1	2	3	1	1	2	1	1	1
213	M	0	0	0	0	0	0	0	0	1	0	0	0	0	0	0	0	0	1	50	AML	1	1	3	2	2	2	1	1	2	1	2
214	M	0	1	0	0	0	0	0	0	0	0	0	0	0	0	0	0	0	1	47	AML	1	3	2	2	1	2	2	2	1	1	2
215	M	0	0	0	0	0	0	0	0	0	0	0	0	0	0	0	0	0	0	42	ALL	1	1	2	2	1	2	2	2	1	1	2
216	M	0	0	0	0	0	0	0	0	1	0	0	0	0	0	0	0	0	1	34	AA	1	3	1	2	2	1	1	2	2	1	1
217	M	0	0	0	1	0	0	1	0	1	0	0	0	0	0	0	0	0	3	43	AML	1	1	3	2	2	2	1	1	2	2	2
218	F	0	0	0	0	0	0	0	0	0	0	0	0	0	0	3	0	0	3	60	MDS	2	4	2	2	1	1	1	2	1	1	1
219	F	1	0	0	0	0	1	0	0	1	0	2	0	0	0	0	0	3	8	27	ALL	3	3	3	2	3	1	1	2	2	1	2
220	M	0	0	0	1	0	0	0	0	0	0	0	0	2	0	0	0	3	6	47	AML	1	4	2	1	0	1	2	1	2	1	2
221	M	0	0	0	0	0	0	1	0	0	0	0	0	0	0	0	0	0	1	49	MCL	1	4	2	1	0	1	1	1	1	2	2
222	F	0	0	0	0	0	0	0	0	1	0	0	0	0	0	0	0	0	1	40	ALL	3	3	2	2	2	1	1	2	2	1	1
223	M	1	0	0	0	0	0	0	1	0	0	0	0	0	0	0	0	0	2	29	MDS	3	4	2	2	3	1	1	2	2	1	2
224	F	0	0	0	0	0	1	0	0	0	0	0	0	0	0	0	0	0	1	41	AML	3	2	3	2	3	1	1	2	2	2	1
225	F	0	0	0	0	0	0	0	0	0	0	0	0	0	0	0	0	0	0	50	Mycosis fungoides	1	4	2	1	0	1	1	1	2	2	1
226	F	0	0	0	0	0	0	0	0	0	0	0	0	0	0	0	0	0	0	61	MM	2	3	2	2	1	2	2	2	2	1	1
227	M	0	0	0	1	0	0	1	0	1	2	0	2	0	0	0	0	0	7	57	DLBCL	1	3	3	2	2	1	1	2	2	1	2
228	M	0	0	0	0	0	0	0	0	1	0	0	0	0	0	0	0	0	1	35	ALL	1	3	3	2	1	2	1	2	1	1	2
229	M	0	0	0	0	0	0	0	0	0	0	0	0	0	0	0	0	0	0	17	AA	1	4	1	2	2	2	1	2	1	1	1
230	M	0	0	0	0	0	0	0	0	0	0	0	0	0	0	0	0	0	0	55	AA	1	1	1	2	2	2	1	1	1	1	1
231	F	0	0	0	0	0	0	0	0	0	0	0	0	0	0	0	0	0	0	25	AML	1	2	3	1	0	1	1	2	2	1	2
232	M	0	0	0	0	0	0	0	0	1	0	2	0	0	3	0	0	0	6	45	AML	3	3	2	2	3	1	1	2	1	2	2
233	F	0	0	0	0	0	0	0	0	1	0	2	0	0	0	0	0	0	3	26	ALL	2	4	3	2	1	2	1	2	2	2	2
234	M	0	0	0	0	0	0	0	0	0	0	0	0	0	0	0	0	0	0	37	MDS	1	1	3	2	3	2	1	2	2	2	2
235	M	0	1	0	0	0	0	0	0	0	0	0	0	0	0	0	0	0	1	53	MM	1	4	2	2	1	2	1	2	1	1	2
236	M	0	1	0	0	0	0	1	0	0	0	0	0	0	0	0	0	0	2	19	ALL	1	4	3	2	1	2	1	1	1	1	1
237	F	0	0	0	0	0	0	0	0	0	0	0	0	0	0	0	0	0	0	31	AML	1	1	3	1	0	1	1	2	2	1	1
238	F	0	0	0	0	0	0	0	0	0	0	0	0	0	0	0	0	0	0	21	ALL	1	4	2	2	2	1	2	1	2	1	1
239	M	0	0	0	0	0	0	0	0	0	0	0	0	0	0	0	0	0	0	50	AML	2	4	2	2	1	1	1	2	1	1	1
240	M	0	0	0	0	0	0	0	0	0	0	0	0	0	0	0	0	0	0	48	AML	1	1	3	2	1	2	1	1	1	1	1
241	M	0	0	0	0	0	0	0	0	0	0	2	0	0	0	0	0	0	2	22	AA	1	2	1	2	1	1	1	1	2	1	2
242	F	0	0	0	0	0	0	0	0	0	0	0	0	0	0	0	0	0	0	68	MM	3	3	2	2	3	1	2	2	1	1	2
243	M	0	0	0	0	0	0	0	0	1	0	0	0	0	0	0	0	0	1	35	AA	1	4	1	2	2	1	1	1	2	1	1
244	M	0	0	0	0	0	0	1	0	0	0	0	0	0	0	0	0	0	1	21	AML	1	1	3	1	0	2	1	2	2	1	1
245	F	0	0	0	0	0	0	0	0	0	0	0	0	0	0	0	0	0	0	58	AML	1	3	2	1	0	1	2	1	2	1	2
246	F	0	0	0	0	0	0	0	0	0	0	0	0	0	0	0	0	0	0	56	ALL	1	3	2	1	0	1	1	2	2	2	2
247	M	0	0	0	0	0	0	0	0	0	0	0	0	0	0	0	0	0	0	57	AML	3	2	2	2	2	1	1	2	1	1	1
248	F	1	1	0	0	0	0	0	0	0	0	0	0	0	0	0	0	0	2	18	ALL	2	4	3	2	1	2	1	1	1	1	1
249	F	0	0	0	0	0	0	0	0	0	0	0	0	0	0	0	0	0	0	62	DLBCL	1	4	2	1	0	1	1	1	1	1	2
250	F	0	0	0	0	0	0	1	0	1	0	2	0	0	0	0	0	0	4	26	PNH	1	1	3	2	2	2	1	2	2	1	1
251	F	0	0	0	0	0	0	0	0	0	0	0	0	0	3	0	0	0	3	53	AML	1	1	3	1	0	1	1	1	1	2	2
252	F	0	0	0	0	0	0	1	0	0	0	0	0	0	3	0	0	0	4	57	MM	3	3	2	2	3	1	2	2	1	1	2
253	M	0	0	0	0	0	0	0	0	0	0	2	0	0	3	0	0	0	5	26	AML	1	1	2	2	3	2	2	1	1	2	2
254	M	0	0	0	0	0	1	0	0	1	0	0	0	2	0	0	0	0	4	61	AML	1	4	2	2	1	2	2	2	1	1	2
255	F	0	0	0	0	0	0	0	0	0	0	0	0	0	0	0	0	0	0	29	AML	3	4	2	2	3	1	2	2	2	1	2
256	F	0	0	0	0	0	0	0	0	0	0	0	0	0	0	0	0	0	0	41	AA	1	4	1	2	2	1	1	2	1	1	1
257	F	0	0	0	0	0	0	0	0	0	0	0	0	0	0	0	0	0	0	39	AML	1	3	3	1	0	1	1	1	1	1	1
258	F	0	0	0	0	0	0	0	0	0	0	0	0	0	0	0	0	0	0	40	AA	1	4	1	2	2	2	1	2	2	1	2
259	M	0	0	0	0	0	0	0	0	0	0	0	0	0	0	0	0	0	0	43	MDS	1	4	3	1	0	1	1	2	1	1	1
260	M	0	1	0	0	0	0	0	0	0	0	0	0	0	0	0	0	0	1	19	ALL	1	2	3	1	0	1	2	1	2	1	1
261	M	0	0	0	0	0	0	0	0	1	0	0	0	0	0	0	0	0	1	58	AA	1	3	2	1	0	1	1	2	1	1	1
262	M	0	0	0	0	0	0	0	0	0	0	0	0	0	0	0	0	0	0	64	AML	3	1	3	2	3	2	2	1	1	1	2
263	M	0	0	0	0	0	0	1	0	0	0	0	0	0	0	0	0	0	1	29	AML	1	2	3	1	0	1	2	1	1	2	1
264	M	0	0	0	0	0	0	0	0	0	0	0	0	0	0	0	0	0	0	58	PMF	1	4	3	1	0	1	1	1	1	1	1
265	F	0	0	0	0	0	0	1	0	1	0	0	0	0	0	0	0	0	2	39	ALL	1	1	3	2	2	1	1	2	2	1	2
266	M	0	0	0	0	0	0	0	0	1	0	0	0	0	0	0	0	0	1	43	AML	3	3	2	2	3	1	1	2	2	2	2
267	M	0	0	0	0	0	1	0	0	0	0	2	0	2	0	0	0	0	5	61	AML	1	3	2	2	1	2	1	2	2	1	2
268	F	0	0	0	0	0	0	0	0	1	0	0	0	0	0	0	0	0	1	51	AML	1	4	2	2	1	2	1	1	1	1	1
269	M	1	0	0	0	0	0	0	0	0	0	0	0	0	3	0	0	0	4	53	AML	1	3	2	1	0	1	1	1	1	1	1
270	F	0	0	0	0	0	0	1	0	0	0	0	0	0	0	0	0	0	1	42	ALL	3	4	2	2	3	1	1	2	1	1	1
271	M	0	1	0	0	0	0	0	0	1	0	0	0	0	0	0	0	0	2	60	MDS	3	1	2	2	3	2	1	1	1	2	1
272	F	0	0	0	1	0	0	1	0	0	0	0	0	0	0	0	0	0	2	61	MDS	1	4	2	1	0	1	1	1	1	1	2
273	M	0	0	0	0	0	1	0	0	1	0	0	0	0	0	0	0	0	2	19	ALL	1	3	3	2	2	2	1	2	1	1	1
274	M	0	0	0	0	0	0	0	0	0	0	0	0	0	0	0	0	0	0	55	AML	1	4	3	1	0	1	1	1	1	1	1
275	M	0	0	0	0	0	1	1	0	0	0	0	0	0	0	0	0	0	2	30	ALL	1	2	2	2	2	1	2	2	2	1	2
276	F	0	0	0	0	0	1	0	0	1	0	0	0	0	0	0	0	0	2	19	ALL	1	4	3	2	1	2	1	2	2	1	2
277	M	0	0	0	0	0	0	0	0	0	0	0	0	0	0	0	0	0	0	53	AML	1	1	2	2	3	2	2	1	1	1	1
278	M	0	0	0	0	0	0	0	0	0	0	0	0	2	0	0	0	0	2	39	ALL	3	4	2	2	3	1	1	2	2	2	1
279	F	0	0	0	0	0	1	0	0	0	0	0	0	0	0	0	0	0	1	24	AML	1	1	3	1	0	1	1	2	1	1	1
280	M	0	0	0	0	0	0	0	0	0	0	0	0	0	0	0	0	0	0	54	AML	1	4	2	2	1	2	1	2	1	1	1
281	F	0	0	0	0	0	0	0	0	1	0	2	0	0	0	0	0	0	3	32	ALL	3	3	2	2	3	2	1	2	1	1	1
282	F	0	0	0	0	0	1	0	0	0	0	2	0	0	0	0	0	0	3	24	AML	1	1	3	1	0	1	1	2	2	1	1
283	M	0	0	0	1	0	0	1	0	0	0	0	0	0	0	0	0	0	2	27	ALL	1	4	3	1	0	1	2	1	1	1	2
284	F	0	0	0	0	0	0	0	0	0	0	0	0	0	0	0	0	0	0	56	MDS	1	4	2	2	1	1	1	1	1	1	1
285	F	0	0	0	0	0	0	0	0	0	0	0	0	0	0	0	0	0	0	62	MDS	3	2	2	2	3	1	1	2	2	2	2
286	F	0	0	0	0	0	0	0	0	0	0	0	2	0	0	0	0	0	2	18	AML	3	2	2	2	3	2	2	2	2	1	2
287	F	0	0	0	0	0	0	0	0	0	0	0	0	0	0	0	0	0	0	52	AA	1	1	1	2	1	1	1	2	2	1	2
288	F	0	0	0	0	0	1	0	0	0	0	0	0	0	0	0	0	0	1	48	CML blast crisis	1	4	2	1	0	1	1	2	1	1	2
289	M	0	0	0	0	0	0	1	0	0	0	2	0	0	0	0	0	0	3	60	CML blast phase	1	3	2	2	1	2	1	2	1	1	1
290	M	0	0	0	0	0	0	0	0	1	0	0	0	0	0	0	0	0	1	53	AML	1	4	2	2	1	1	1	1	1	1	2
291	M	0	0	0	0	0	1	1	0	0	0	0	0	0	0	0	0	0	2	65	PTCL	3	3	2	2	3	1	1	2	1	1	1
292	F	0	0	0	0	0	0	0	0	0	0	0	0	0	0	0	0	0	0	43	AML	1	1	3	1	0	1	1	2	2	1	1
